# Supplementary material for: Data identification of determinants affecting the adoption of sustainable construction: The perspective of residential building developers
Source: Data Brief. 2021 Nov 7;39:107556. doi: 10.1016/j.dib.2021.107556 (PMC8603009; doi:10.1016/j.dib.2021.107556)
Supplement: Supplementary file 2 [file mmc2.zip › mmc2.csv]

NAME ID		LABEL FACTORS (BENEFITS)
RA1		Relative advantage (Perceived Benefits)1
RA2		Relative advantage (Perceived Benefits)2
RA4		Relative advantage (Perceived Benefits)4
RA5		Relative advantage (Perceived Benefits)5
RA6		Relative advantage (Perceived Benefits)6
RA9		Relative advantage (Perceived Benefits)9
RA10		Relative advantage (Perceived Benefits)10
RA11		Relative advantage (Perceived Benefits)11
RA12		Relative advantage (Perceived Benefits)12
RA13		Relative advantage (Perceived Benefits)13
CA1		Cost benefits1
CA2		Cost benefits2
CA3		Cost benefits3
IB1		Image benefits1
IB2		Image benefits2
IB4		Image benefits4
NAME ID		LABEL FACTORS (BARRIERS)
LEU2		Lake of ease of use2
LEU3		Lake of ease of use3
LEU4		Lake of ease of use4
TRIAL1		Trialability1
TRIAL2		Trialability2
COMP2		Compatibility2
COMP3		Compatibility3
AVOID1		Avoidance1
AVOID2		Avoidance2
AVOID3		Avoidance3
AVOID4		Avoidance4
AVOID6		Avoidance6
COMPLEX1		Complexity1
COMPLEX2		Complexity2
COST1		Cost1
COST2		Cost2
COST3		Cost3
COST4		Cost4
COST5		Cost5
KNOW1		Knowledge/awareness1
KNOW3		Knowledge/awareness3
KNOW4		Knowledge/awareness4
KNOW5		Knowledge/awareness5
TRAIN1		Training1
TRAIN2		Training2
TRAIN3		Training3
GOV1		Government1
GOV2		Government2
GOV3		Government3
GOV4		Government4
OBS1		Observability1
OBS2		Observability2
NAME ID		LABEL FACTORS (EXTERNAL DRIVERS)
ED1		External drivers1
ED2		External drivers2
ED3		External drivers3
ED4		External drivers4
ED5		External drivers5
ED6		External drivers6
ED8		External drivers8
ED9		External drivers9
ED10		External drivers10
ED11		External drivers11
ED13		External drivers13
ED14		External drivers14
ED15		External drivers15
ED16		External drivers16
ED17		External drivers17
ED18		External drivers18
