# Supplementary material for: Data identification of determinants affecting the adoption of sustainable construction: The perspective of residential building developers
Source: Data Brief. 2021 Nov 7;39:107556. doi: 10.1016/j.dib.2021.107556 (PMC8603009; doi:10.1016/j.dib.2021.107556)
Supplement: Supplementary file 3 [file mmc3.zip]

Archive with 1 entries (1 files):
- mmc3.csv
