# Supplementary material for: Data identification of determinants affecting the adoption of sustainable construction: The perspective of residential building developers
Source: Data Brief. 2021 Nov 7;39:107556. doi: 10.1016/j.dib.2021.107556 (PMC8603009; doi:10.1016/j.dib.2021.107556)
Supplement: Supplementary file 3 [file mmc3.zip › mmc3.csv]

ID	RA1	RA2	RA4	RA5	RA6	RA9	RA10	RA11	RA12	RA13	CA1	CA2	CA3	IB1	IB2	IB4	Other_benefits	LEU2	LEU3	LEU4	TRIAL1	TRIAL2	COMP2	COMP3	AVOID1	AVOID2	AVOID3	AVOID4	AVOID6	COMPLEX1	COMPLEX2	COST1	COST2	COST3	COST4	COST5	KNOW1	KNOW3	KNOW4	KNOW5	TRAIN1	TRAIN2	TRAIN3	GOV1	GOV2	GOV3	GOV4	OBS1	OBS2
001	4	4	4	4	4	4	4	4	4	4	4	4	4	4	4	4		5	4	5	2	5	5	5	4	5	5	5	5	2	2	5	5	5	5	5	5	2	5	5	5	5	5	5	5	5	5	2	5
002	2	3	3	3	3	3	3	3	3	3	3	3	3	5	5	3		4	4	4	4	4	4	4	4	4	4	4	4	4	4	4	4	4	4	4	4	4	4	4	4	4	4	4	4	4	4	4	4
003	5	5	5	2	5	5	4	5	4	5	5	5	5	5	5	5		3	3	4	3	4	3	3	3	3	3	3	3	4	3	3	3	3	5	4	3	4	3	3	4	4	3	3	3	5	4	3	3
004	4	2	4	4	4	4	4	4	4	4	4	4	4	4	4	4		2	4	5	5	5	5	5	4	5	5	5	5	2	5	2	5	2	5	5	5	2	5	5	5	5	5	5	5	5	5	5	2
005	3	3	2	3	3	3	3	2	3	3	4	4	3	5	5	4		4	4	4	4	4	4	4	4	4	4	4	4	4	4	4	4	4	4	4	4	4	4	4	4	4	4	4	4	4	4	4	4
006	5	5	2	5	5	5	5	2	5	5	5	5	5	5	5	5		3	3	4	3	3	3	3	3	4	3	4	4	3	3	3	3	3	4	4	3	3	3	3	3	3	3	4	3	4	3	3	3
007	4	4	4	4	4	4	4	4	4	4	4	4	4	4	4	4		5	4	5	5	5	5	5	4	5	5	5	5	5	5	5	5	5	5	5	5	5	5	5	5	2	5	5	5	3	5	5	5
008	3	3	3	3	3	3	3	3	3	3	3	3	3	3	3	3		4	4	4	4	4	4	4	4	4	4	4	4	4	4	4	4	4	4	4	4	4	4	4	4	4	4	4	4	4	4	4	4
009	5	2	2	2	5	5	5	2	2	5	5	5	5	5	5	5		2	4	3	3	4	4	3	4	3	3	4	3	3	3	3	3	2	3	3	3	3	4	3	4	3	3	4	3	3	3	3	3
010	4	4	4	4	4	4	4	4	4	4	4	4	4	4	4	4		5	4	5	5	5	5	5	4	5	5	5	5	5	5	5	5	5	5	5	5	5	5	5	2	5	5	2	5	5	5	5	5
011	2	3	3	3	4	3	4	3	3	4	3	3	3	4	4	3		4	4	4	4	4	4	4	4	4	4	4	4	4	4	4	4	4	4	4	4	4	4	4	4	4	4	4	4	4	4	4	4
012	1	2	2	2	5	5	5	2	2	5	5	5	5	5	5	5		3	3	3	3	3	3	3	3	3	2	3	3	3	3	3	2	3	3	3	3	3	3	3	3	3	3	3	3	3	3	3	3
013	4	4	4	4	4	4	4	4	4	4	4	4	4	4	4	4		5	4	5	5	5	5	5	4	5	5	5	5	5	5	5	5	5	5	5	2	5	5	5	5	5	5	5	2	5	5	5	5
014	3	3	2	3	4	4	3	2	3	4	3	3	3	5	5	4		2	4	4	4	4	4	4	4	4	4	4	4	4	4	4	4	2	4	4	4	4	4	4	4	4	4	4	4	4	4	4	4
015	5	5	5	2	5	5	5	5	2	5	5	5	5	5	5	5		3	3	2	3	3	3	3	3	4	3	3	4	3	3	3	3	3	3	2	3	3	3	3	3	4	4	3	4	3	4	3	3
016	4	4	4	4	4	4	4	4	4	4	4	4	4	4	4	4		5	5	2	5	5	5	5	5	2	5	5	5	5	5	5	5	5	5	2	5	5	5	5	2	5	5	5	5	5	5	5	5
017	3	3	4	3	3	3	3	4	3	3	3	4	3	4	4	3		4	4	4	4	4	4	4	4	4	4	4	4	4	4	4	4	4	4	4	4	4	4	4	4	4	4	4	4	3	4	4	4
018	5	5	5	5	5	5	5	5	5	5	5	5	5	5	5	5		3	3	3	3	3	3	3	3	3	3	3	3	3	3	3	3	3	3	3	3	3	3	3	3	3	3	3	3	3	3	3	3
019	4	2	4	4	4	4	4	4	4	4	4	4	4	4	4	4		2	5	2	5	5	5	5	5	5	5	5	5	5	5	5	5	2	5	2	2	5	5	5	5	5	5	5	2	5	5	5	5
020	3	3	2	3	4	3	3	2	3	4	3	3	3	5	5	4		4	4	4	4	4	4	4	4	4	4	4	4	4	4	4	4	4	4	4	4	4	4	4	4	4	4	4	4	4	4	4	4
021	5	5	5	5	5	5	4	5	5	5	5	5	2	5	4	5		5	4	5	5	5	5	5	4	5	5	5	5	2	2	5	5	5	5	5	5	5	5	5	5	5	5	5	5	5	5	2	5
022	4	4	4	4	4	4	4	4	4	4	4	4	4	4	4	4		4	4	4	4	4	4	4	4	4	4	4	4	4	4	4	4	4	4	4	4	4	4	4	4	4	4	4	4	4	4	4	4
023	3	3	4	3	4	3	3	4	3	4	3	3	4	5	4	4		3	3	4	3	4	3	3	3	3	3	3	3	4	3	3	3	3	5	4	3	4	3	3	4	4	3	3	3	5	4	3	3
024	5	2	5	5	5	5	4	5	5	5	5	5	2	5	4	5		2	4	5	5	5	5	5	4	5	5	5	5	2	5	2	5	2	5	5	5	5	5	5	5	5	5	5	5	5	5	5	2
025	4	4	4	4	4	4	4	4	4	4	4	4	4	4	4	4		4	4	4	4	4	4	4	4	4	4	4	4	4	4	4	4	4	4	4	4	4	4	4	4	4	4	4	4	4	4	4	4
026	3	3	4	3	3	3	3	4	3	3	3	4	3	4	4	3		3	3	4	3	3	3	3	3	4	3	4	4	3	3	3	3	3	4	4	3	3	3	3	3	3	3	4	3	4	3	3	3
027	5	5	5	5	5	5	4	5	5	5	5	5	5	5	4	5		5	4	5	5	5	5	5	4	5	5	5	5	5	5	5	5	5	5	5	5	5	5	5	5	2	5	5	5	3	5	5	5
028	4	4	4	4	4	4	4	4	4	4	4	4	4	4	4	4		4	4	4	4	4	4	4	4	4	4	4	4	4	4	4	4	4	4	4	4	4	4	4	4	4	4	4	4	4	4	4	4
029	3	2	3	3	4	3	4	4	3	4	3	3	3	5	5	3		2	4	3	3	4	4	3	4	3	3	4	3	3	3	3	3	2	3	3	3	3	4	3	4	3	3	4	3	3	3	3	3
030	5	5	5	5	5	5	4	5	5	5	5	5	5	5	4	5		5	4	5	5	5	5	5	4	5	5	5	5	5	5	5	5	5	5	5	5	5	5	5	2	5	5	2	5	5	5	5	5
031	4	4	4	4	4	4	4	4	4	4	4	4	4	4	4	4		4	4	4	4	4	4	4	4	4	4	4	4	4	4	4	4	4	4	4	4	4	4	4	4	4	4	4	4	4	4	4	4
032	2	3	3	3	3	3	3	3	3	3	3	3	3	5	3	3		3	3	3	3	3	3	3	3	3	2	3	3	3	3	3	2	3	3	3	3	3	3	3	3	3	3	3	3	3	3	3	3
033	5	5	5	2	5	5	4	5	4	5	5	5	5	5	5	5		5	4	5	2	5	5	5	4	5	5	5	5	5	5	5	5	5	5	5	2	5	5	5	5	5	5	5	2	5	5	5	5
034	4	2	4	4	4	4	4	4	4	4	4	4	4	4	4	4		2	4	4	4	4	4	4	4	4	4	4	4	4	4	4	4	2	4	4	4	4	4	4	4	4	4	4	4	4	4	4	4
035	3	3	2	3	3	3	3	2	3	3	4	4	3	5	5	4		3	3	2	3	3	3	3	3	4	3	3	4	3	3	3	3	3	3	2	3	3	3	3	3	4	4	3	4	3	4	3	3
036	5	5	2	5	5	5	5	2	5	5	5	5	5	5	5	5		5	5	2	5	5	5	5	5	2	5	5	5	5	5	5	5	5	5	2	5	5	5	5	2	5	5	5	5	5	5	5	5
037	4	4	4	4	4	4	4	4	4	4	4	4	4	4	4	4		4	4	4	4	4	4	4	4	4	4	4	4	4	4	4	4	4	4	4	4	4	4	4	4	4	4	4	4	4	4	4	4
038	3	3	3	3	3	3	3	3	3	3	3	3	3	3	3	3		3	3	3	3	5	3	3	3	3	3	3	3	3	3	3	3	3	3	3	3	3	3	3	3	3	3	3	3	3	3	3	3
039	5	2	2	2	5	5	5	2	2	5	5	5	5	5	5	5		2	5	2	2	5	5	5	5	5	5	5	5	5	5	5	5	2	5	2	2	5	5	5	5	5	5	5	2	5	5	5	5
040	4	4	4	4	4	4	4	4	4	4	4	4	4	4	4	4		4	4	4	4	4	4	4	4	4	4	4	4	4	4	4	4	4	4	4	4	4	4	4	4	4	4	4	4	4	4	4	4
041	2	3	3	3	4	3	4	3	3	4	3	3	3	4	4	3		3	4	3	3	4	3	3	4	3	2	4	3	3	3	3	2	3	4	3	3	3	3	3	4	3	3	4	3	4	3	3	3
042	1	2	2	2	5	5	5	2	2	5	5	5	5	5	5	5		2	5	2	2	5	5	5	5	5	1	5	5	5	5	5	1	2	5	2	2	5	5	5	5	5	5	5	5	5	5	5	5
043	4	4	4	4	4	4	4	4	4	4	4	4	4	4	4	4		4	4	4	4	4	4	4	4	4	4	4	4	4	4	4	4	4	4	4	4	4	4	4	4	4	4	4	4	4	4	4	4
044	3	3	2	3	4	4	3	2	3	4	3	3	3	5	5	4		3	3	2	3	4	3	4	3	3	3	4	3	3	4	3	3	3	5	2	3	3	3	4	4	4	3	4	3	5	4	4	3
045	5	5	5	2	5	5	5	5	2	5	5	5	5	5	5	5		5	5	5	2	5	5	5	5	5	5	5	5	5	5	5	5	5	5	5	2	5	5	5	5	5	5	5	5	5	5	5	5
046	4	4	4	4	4	4	4	4	4	4	4	4	4	4	4	4		4	4	4	4	4	4	4	4	4	4	4	4	4	4	4	4	4	4	4	4	4	4	4	4	4	4	4	4	4	4	4	4
047	3	3	4	3	3	3	3	4	3	3	3	4	3	4	4	3		3	3	4	3	5	3	3	3	4	3	3	4	3	3	3	3	3	4	4	3	3	3	3	3	3	3	3	3	4	3	3	3
048	5	5	5	5	5	5	5	5	5	5	5	5	5	5	5	5		5	5	5	5	5	2	5	5	5	5	5	5	5	5	5	5	5	5	5	5	5	2	5	5	5	5	5	5	5	5	5	5
049	4	2	4	4	4	4	4	4	4	4	4	4	4	4	4	4		2	4	4	4	4	4	4	4	4	4	4	4	4	4	4	4	2	4	4	4	4	4	4	4	4	4	4	4	4	4	4	4
050	3	3	2	3	4	3	3	2	3	4	3	3	3	5	5	4		3	3	2	3	4	3	3	3	3	3	4	3	3	4	3	3	3	5	2	3	3	3	3	4	4	3	4	3	5	4	4	3
051	5	5	5	5	5	2	5	5	5	5	5	5	5	5	5	5		5	5	5	2	5	2	2	5	5	5	5	5	5	5	5	5	5	5	5	5	5	2	2	5	5	5	5	5	5	5	5	5
052	4	3	4	4	4	4	4	4	4	4	4	4	4	4	4	4		3	4	4	4	4	4	4	4	4	4	4	4	4	4	4	4	3	4	4	4	4	4	4	4	4	4	4	4	4	4	4	4
053	4	3	2	3	4	4	4	2	3	4	4	4	4	3	3	4		3	4	2	3	4	4	4	4	4	4	4	4	4	3	4	4	3	3	2	3	4	4	4	4	4	4	4	4	3	4	3	4
054	5	5	5	5	5	2	5	5	5	5	5	5	5	5	5	5		5	5	5	5	5	2	2	5	5	5	5	5	5	5	5	5	5	5	5	5	5	2	2	5	5	5	5	5	5	5	5	5
055	4	2	4	4	4	4	4	4	4	4	4	4	4	4	4	4		2	4	4	4	4	4	4	4	4	4	4	4	4	4	4	4	2	4	4	4	4	4	4	4	4	4	4	4	4	4	4	4
056	4	4	4	4	4	4	3	4	4	4	4	3	4	4	4	4		4	3	4	4	4	4	4	3	3	4	4	3	4	3	4	4	4	4	4	4	4	4	4	4	4	4	4	4	4	4	3	4
057	5	5	5	5	5	5	5	5	5	5	5	5	5	5	5	5		5	5	5	5	5	5	5	5	5	5	5	5	5	5	5	5	5	5	5	5	5	5	5	5	5	5	5	5	5	5	5	5
058	1	4	4	4	4	4	4	4	4	4	4	4	4	4	4	4		4	4	4	4	4	4	4	4	4	1	4	4	4	4	4	1	4	4	4	4	4	4	4	4	4	4	4	4	4	4	4	4
059	2	2	2	3	3	3	3	2	3	3	3	3	3	3	3	4		2	3	2	1	2	3	3	3	3	2	3	3	3	3	3	2	2	3	2	3	3	3	3	3	4	3	3	3	3	4	3	3
060	5	5	5	5	5	2	5	5	5	5	5	5	5	5	5	5		5	5	5	2	2	2	2	5	5	5	5	5	5	5	5	5	5	5	5	5	5	2	2	5	5	5	5	5	5	5	5	5
061	4	4	4	4	4	4	4	4	4	4	4	5	4	4	4	4		4	4	4	4	4	5	4	4	5	4	5	5	4	4	5	5	5	4	5	5	5	5	5	5	5	4	5	5	5	4	2	5
062	4	4	4	4	4	4	4	4	4	4	4	4	4	4	4	4		4	4	4	4	4	4	4	4	4	4	4	4	4	4	4	4	4	4	4	4	4	4	4	4	4	4	4	4	4	4	4	4
063	4	4	4	4	4	3	4	4	4	4	3	4	4	4	4	4		4	4	4	4	4	4	3	3	3	4	4	4	4	4	4	3	3	4	4	3	4	3	3	4	4	3	3	3	5	4	3	3
064	5	5	5	5	5	5	5	5	5	5	5	5	5	5	5	5		5	5	5	5	2	5	5	4	5	5	5	5	5	5	5	5	2	5	5	5	2	5	5	5	5	5	5	5	5	5	5	2
065	4	4	4	4	4	4	4	4	4	4	4	4	4	4	4	4		4	4	4	2	4	4	4	4	4	4	4	4	4	4	4	4	4	4	4	4	4	4	4	4	4	4	4	4	4	4	4	4
066	3	2	3	3	4	3	4	3	3	4	3	3	3	4	4	4		2	4	3	3	4	3	3	3	4	3	3	3	3	3	3	3	3	4	4	3	3	3	3	3	3	3	4	3	4	4	3	3
067	5	5	5	5	5	5	5	5	5	5	5	5	5	5	5	5		5	5	5	5	5	5	5	4	5	5	5	5	5	5	5	5	5	5	5	5	5	5	5	5	5	5	5	5	5	5	5	5
068	4	4	4	4	4	4	4	4	4	4	4	4	4	4	4	4		4	4	4	4	4	4	4	4	4	4	4	4	4	4	4	4	4	4	4	4	4	4	4	4	4	4	4	4	4	4	4	4
069	3	3	3	3	4	3	4	3	5	4	3	3	3	4	4	4		3	4	3	3	4	3	3	4	3	3	3	3	3	3	3	3	2	4	3	3	3	4	3	4	3	3	4	3	3	4	3	3
070	5	5	5	5	5	5	5	5	5	5	5	5	5	5	5	5		5	5	5	5	5	5	5	4	5	5	5	5	5	5	5	5	5	5	5	5	5	5	5	5	5	5	5	5	5	5	5	5
071	4	4	4	4	4	4	4	4	4	4	4	4	4	4	4	4		4	4	4	4	4	4	4	4	4	4	4	4	4	4	4	4	4	4	4	4	4	4	4	4	4	4	4	4	4	4	4	4
072	3	4	4	3	3	3	4	4	3	3	3	3	3	4	4	4		4	4	4	3	3	3	3	3	3	3	3	3	3	3	3	2	3	4	3	3	3	3	3	3	3	3	3	3	3	4	3	3
073	5	5	5	5	2	5	5	5	5	4	5	5	5	5	5	5		5	5	5	5	5	5	5	4	5	5	5	5	5	5	5	5	5	5	5	5	5	5	5	5	5	5	5	5	5	5	5	5
074	4	4	4	4	4	4	4	4	4	4	4	4	4	4	4	4		4	4	4	4	4	4	4	4	4	4	4	4	4	4	4	4	2	4	4	4	4	4	4	4	4	4	4	4	4	4	4	4
075	3	4	4	3	3	3	3	4	5	3	3	3	3	4	4	3		4	3	4	1	1	3	3	3	4	3	3	3	3	3	3	3	3	4	2	3	3	3	3	3	4	3	3	4	3	3	3	3
076	5	5	5	5	5	5	5	5	5	5	5	5	5	5	5	5		5	5	5	5	5	5	5	5	5	5	5	5	5	5	5	5	5	5	2	5	5	5	5	5	5	5	5	5	5	5	5	5
077	4	4	4	4	4	4	4	4	4	4	4	4	4	4	4	4		4	4	4	4	4	4	4	4	4	4	4	4	4	4	4	4	4	4	4	4	4	4	4	4	4	4	4	4	4	4	4	4
078	3	4	4	3	3	3	3	4	3	3	3	3	3	4	4	3		4	3	4	3	3	3	3	3	3	3	3	3	3	3	3	3	3	4	3	3	3	3	3	3	3	3	3	3	3	3	3	3
079	5	5	5	5	2	5	5	5	5	2	5	5	5	5	5	5		5	5	5	5	2	5	5	5	5	5	5	5	5	5	5	5	2	5	2	5	5	5	5	5	5	5	5	5	5	5	5	5
080	2	4	4	4	4	4	3	4	4	4	4	4	4	4	4	4		4	3	4	4	4	4	4	4	4	2	4	4	4	4	4	4	4	4	4	4	4	4	4	4	4	4	4	4	4	4	4	4
081	4	4	4	4	3	4	3	4	4	3	4	3	4	4	4	4		4	3	4	4	3	4	4	4	3	4	3	3	4	3	4	2	3	4	3	3	3	3	3	4	3	4	4	3	4	4	3	3
082	5	5	5	5	5	5	5	5	5	5	5	5	5	5	5	5		5	5	5	2	2	5	5	5	5	5	5	5	5	5	5	1	2	5	2	5	5	5	5	5	5	5	5	5	5	5	5	5
083	4	4	4	4	4	4	3	4	4	4	4	4	4	4	4	4		4	3	4	2	2	4	4	4	4	4	4	4	4	4	4	4	4	4	4	4	4	4	4	4	4	4	4	4	4	4	4	4
084	4	3	4	3	3	4	3	4	3	3	4	3	4	3	3	4		3	3	4	1	1	3	4	3	3	4	4	3	4	4	4	3	3	3	2	3	3	3	4	4	4	4	4	3	5	4	4	3
085	5	5	5	5	2	5	5	5	5	2	2	5	5	5	5	5		5	5	5	5	2	5	5	5	5	5	2	5	5	5	5	5	5	5	5	5	5	5	5	5	5	2	5	5	5	5	5	5
086	4	4	4	4	4	4	3	4	4	4	4	4	4	4	4	4		4	3	4	4	4	4	4	4	4	4	4	4	4	4	4	4	4	4	4	4	4	4	4	4	4	4	4	4	4	4	4	4
087	3	3	3	3	3	3	3	3	3	3	3	3	3	5	5	4		3	3	3	3	3	3	3	3	4	3	3	3	3	3	3	3	3	3	4	3	3	3	3	3	3	3	3	3	4	4	3	3
088	5	5	5	5	5	5	5	5	5	5	5	2	5	5	5	2		5	5	5	5	5	5	5	5	5	5	5	2	5	5	5	5	5	5	5	5	5	2	5	5	5	5	5	5	5	2	5	5
089	4	4	4	4	4	4	3	4	4	4	4	4	4	4	4	4		4	3	4	4	4	4	4	4	4	4	4	4	4	4	4	4	2	4	4	4	4	4	4	4	4	4	4	4	4	4	4	4
090	3	4	3	3	3	3	3	3	3	3	3	3	3	5	5	4		4	3	3	1	1	3	3	3	3	3	3	3	3	3	3	3	3	3	2	3	3	3	3	4	4	3	4	3	5	4	4	3
091	5	5	5	5	2	5	4	5	5	2	2	5	5	5	5	5		5	4	5	5	2	5	5	5	5	5	2	5	5	2	2	5	5	5	5	5	5	2	2	5	5	2	5	5	5	5	5	5
092	4	4	4	4	4	4	4	4	4	4	4	4	4	4	4	4		4	4	4	2	2	4	4	4	4	4	4	4	4	4	4	4	3	4	4	4	4	4	4	4	4	4	4	4	4	4	4	4
093	3	3	3	3	3	3	3	3	3	3	3	3	3	5	5	3		3	3	3	3	3	3	3	4	4	3	3	3	3	3	3	4	3	3	2	3	4	4	4	4	4	3	4	4	3	3	3	4
094	5	4	5	5	5	5	4	5	5	5	2	5	2	5	5	5		4	4	5	2	2	5	5	5	5	5	5	5	2	5	2	5	5	5	5	5	5	2	2	5	5	2	5	5	5	5	5	5
095	2	4	4	4	4	4	4	4	4	4	4	4	4	4	4	4		4	4	4	4	4	4	4	4	4	2	4	4	4	4	4	4	2	4	4	4	4	4	4	4	4	4	4	4	4	4	4	4
096	3	3	3	3	3	3	3	3	3	3	3	3	3	5	5	4		3	3	3	1	1	3	3	3	3	3	3	3	3	3	3	4	4	5	4	4	4	4	4	4	4	3	4	4	4	4	3	4
097	5	5	5	5	5	5	4	5	5	5	5	2	5	5	5	5		5	4	5	2	2	5	5	5	5	5	5	2	5	2	5	5	5	5	5	5	5	5	5	5	5	5	5	5	5	5	5	5
098	4	4	4	4	4	4	3	4	4	4	4	4	4	4	4	4		4	3	4	4	4	4	4	4	4	4	4	4	4	4	4	1	4	4	4	4	4	4	4	4	4	4	4	4	4	4	4	4
099	3	2	3	3	3	3	3	3	3	3	3	3	3	5	5	3		2	3	3	3	3	3	3	3	3	3	3	3	3	3	3	2	2	5	2	3	3	3	3	3	4	3	3	3	3	3	3	3
100	4	4	4	4	4	4	4	4	4	4	4	4	4	4	4	4		4	4	4	1	1	4	4	5	5	4	4	4	4	4	4	5	5	4	5	5	5	2	2	5	5	4	5	5	5	4	5	5
101	5	5	5	5	5	5	4	5	5	5	5	2	5	5	5	5		4	4	4	2	2	4	4	5	5	4	4	4	4	4	4	5	5	4	5	5	5	2	2	5	5	4	5	5	5	4	5	5
[truncated: 18 more columns]
